# Supplementary material for: Chronic Immune Activation in Systemic Lupus Erythematosus and the Autoimmune PTPN22 Trp620 Risk Allele Drive the Expansion of FOXP3+ Regulatory T Cells and PD-1 Expression
Source: Front Immunol. 2019 Nov 8;10:2606. doi: 10.3389/fimmu.2019.02606 (PMC6857542; doi:10.3389/fimmu.2019.02606)
Supplement: Supplementary file 2 [file Data_Sheet_2.xlsx]

## Sheet: Table S2
Table S2. Transcriptional profile of ex vivo isolated CD4+ T cells following stimulation with PMA + ionomycin
Gene Name	Avg SLE IFNhi (N=4)	Avg SLE IFNlow (N=2)	Avg HC (N=4)	SLE 1 - IFNhi (normalised reads)	SLE 2 - IFNhi (normalised reads)	SLE 3 - IFNhi (normalised reads)	SLE 4 - IFNhi (normalised reads)	SLE 5 - IFNlow (normalised reads)	SLE 2 - IFNlow (normalised reads)	HC 1 (normalised counts)	HC 2 (normalised counts)	HC 3 (normalised counts)	HC 4 (normalised counts)
ABCB1	148.95	145.75	181.427	164.83	128.23	120.25	182.49	170.02	121.48	195.45	178.76	192.39	159.11
ABCF1	866.633	839.707	991.49	851.8	871.77	907.41	837.14	788.49	894.25	971.68	964.62	1003.87	1027.06
ABL1	44.1633	34.1658	40.1895	40.41	47.41	44.46	44.66	35.73	32.67	37.69	35.41	45.63	42.84
ADA	84.5763	53.7964	97.6041	79.76	78.66	93.98	86.78	48.05	60.23	87.95	111.3	112.23	82.61
AHR	5072.54	5186.93	4578.21	4380.22	6487.07	4158.14	5603.5	5259.49	5115.38	3927.22	5499.32	4008.1	5075.15
AICDA	5.8019	7.92666	9.40767	6.38	8.62	4.04	5.1	12.32	5.1	9.77	15.18	8.63	6.12
AIRE	14.5045	10.0296	15.3821	9.57	17.24	16.17	16.59	6.16	16.33	13.96	25.3	11.1	14.28
ALAS1	66.77	58.3054	66.2628	74.44	65.73	63.66	63.81	65.3	52.06	58.64	69.14	86.33	55.08
APP	126.977	133.703	119.47	138.24	117.46	129.34	123.78	126.9	140.87	117.27	145.03	109.76	109.13
ARG1	30.294	22.1737	21.369	38.28	25.86	30.31	28.07	20.94	23.48	22.34	16.86	24.67	22.44
ARG2	144.189	87.0854	116.012	112.72	168.1	123.28	185.04	82.55	91.87	104.71	53.96	266.38	120.35
ARHGDIB	1784.18	1646.09	1968.07	1517.5	2008.62	1712.77	1941	1632.43	1659.87	1548.27	2322.16	2306.2	1809.35
ATG10	113.009	112.695	113.624	101.02	98.06	114.18	144.2	125.67	101.06	120.06	116.36	114.69	104.03
ATG12	64.4689	72.6765	80.2341	64.87	62.5	56.59	75.29	68.99	76.56	78.18	70.83	104.83	71.39
ATG16L1	229.281	175.912	232.668	224.38	228.45	228.37	236.08	163.86	188.85	230.36	222.6	240.49	237.64
ATG5	147.378	135.746	127.829	155.26	150.86	143.49	140.37	136.75	134.75	129.84	156.83	92.49	141.77
ATG7	32.0358	33.6424	44.1794	23.4	29.09	30.31	51.05	44.35	25.52	37.69	55.65	46.86	38.76
ATM	30.5847	32.2126	47.5614	23.4	31.25	29.3	40.84	30.8	33.69	47.47	55.65	43.16	44.88
B2M	56194.1	57039.3	50800	60393.7	59510.8	48297.1	57445.1	61231.4	53134.2	58109.7	48939.1	47455.9	49347.1
B3GAT1	6.21258	6.73103	9.1336	7.44	6.47	4.04	7.66	4.93	9.19	16.75	11.8	8.63	4.08
BATF	344.693	323.594	336.144	455.14	314.66	394.09	250.12	283.36	369.54	242.92	522.78	239.25	420.21
BATF3	320.137	339.654	326.547	424.3	274.78	286.98	313.93	336.34	343	275.03	541.33	217.05	351.87
BAX	319.224	311.627	323.747	320.09	297.41	314.26	347.11	312.93	310.33	293.18	344.02	325.58	334.54
BCAP31	151.549	112.998	131.182	133.99	154.09	157.64	162.07	133.06	95.96	127.04	182.13	118.39	108.11
BCL10	610.328	603.669	595.224	667.83	517.24	618.42	649.55	585.21	622.71	579.38	608.79	643.76	552.8
BCL2	932.509	903.665	892.674	782.68	901.94	1123.66	953.27	908	899.35	728.76	1040.5	806.55	1038.28
BCL2L11	251.157	273.049	210.699	213.75	308.19	224.33	269.26	304.31	245	160.55	237.78	152.92	337.6
BCL3	89.4476	84.4015	121.74	80.82	102.37	80.84	95.71	72.69	98	80.97	126.48	214.59	99.95
BCL6	113.613	126.901	177.265	88.26	133.62	83.87	168.45	119.51	134.75	177.3	225.98	194.86	126.47
BID	17.591	20.6784	25.4268	19.14	19.4	20.21	12.76	20.94	20.42	22.34	59.02	22.2	14.28
BLNK	12.2277	10.0327	13.1214	14.89	9.7	12.13	12.76	12.32	8.17	9.77	21.92	13.57	10.2
BST1	3.65079	5.14344	7.03066	2.13	5.39	4.04	3.83	3.7	7.15	6.98	8.43	13.57	3.06
BST2	66.8733	38.7831	34.6138	75.5	56.03	78.82	59.98	32.03	46.96	37.69	28.67	59.2	22.44
BTK	10.1048	7.26901	12.2981	14.89	9.7	7.07	10.21	7.39	7.15	15.36	10.12	16.03	9.18
BTLA	2032.89	2445.22	2094.09	1615.33	2436.42	1867.38	2323.84	2445.56	2444.89	1771.65	2072.58	2142.17	2444.76
C14orf166	1054.43	1059.08	1093.82	925.17	1149.79	1065.05	1091.09	981.92	1142.31	1040.09	1021.95	1165.43	1155.58
C1QA	8.51951	5.01428	8.10594	11.7	9.7	6.06	7.66	4.93	5.1	12.56	5.06	11.1	6.12
C1QB	8.68163	5.14344	8.08069	8.51	5.39	12.13	10.21	3.7	7.15	2.79	25.3	9.87	6.12
C1QBP	2020.47	2238.45	1852.88	2029	2274.79	2050.27	1761.06	2158.5	2321.37	1646	1919.11	1796.86	2076.57
C1R	7.14469	7.93055	7.30173	7.44	15.09	3.03	7.66	6.16	10.21	5.58	10.12	9.87	5.1
C1S	12.7759	12.6891	12.5773	9.57	15.09	13.14	14.04	9.86	16.33	15.36	13.49	14.8	8.16
C2	125.464	141.058	141.261	125.48	139.01	109.13	130.17	139.22	142.92	146.59	161.89	141.82	118.31
C3	9.04773	4.34161	10.7671	9.57	8.62	7.07	11.49	6.16	3.06	19.55	20.24	3.7	9.18
C4A/B	20.8203	18.9686	25.8699	23.4	21.55	17.18	21.69	16.02	22.46	33.51	33.73	18.5	21.42
C4BPA	78.3404	80.4628	81.3097	72.31	85.13	65.68	93.16	96.1	67.37	69.8	91.07	94.96	72.41
C5	12.9661	6.72509	15.8475	17.01	20.47	9.09	8.93	7.39	6.12	18.15	23.61	11.1	13.26
C6	56.6018	56.6078	67.545	64.87	49.57	55.58	57.43	60.37	53.08	58.64	109.62	81.4	39.78
C7	16.1663	13.8712	17.3005	21.27	16.16	11.12	17.87	11.09	17.35	19.55	15.18	19.73	15.3
C8A	11.0211	5.93713	9.98768	12.76	7.54	7.07	21.69	4.93	7.15	16.75	8.43	9.87	7.14
C8B	7.09205	11.4386	7.35889	7.44	7.54	5.05	8.93	9.86	13.27	12.56	18.55	6.17	2.04
C8G	10.5779	8.68323	7.39164	11.7	10.78	7.07	14.04	12.32	6.12	12.56	6.75	8.63	4.08
C9	5.8621	5.01428	7.18483	10.63	4.31	4.04	6.38	4.93	5.1	6.98	8.43	7.4	6.12
CAMP	3.39822	3.54491	9.45818	5.32	1.08	3.03	7.66	6.16	2.04	8.38	16.86	6.17	9.18
CARD9	6.42609	6.63657	8.64913	8.51	2.16	18.19	5.1	6.16	7.15	6.98	10.12	8.63	9.18
CASP1	71.4781	45.9634	49.4635	59.55	57.11	93.98	81.67	49.28	42.87	55.84	64.08	46.86	35.7
CASP10	6.68316	8.39198	8.18045	9.57	6.47	5.05	6.38	8.62	8.17	8.38	11.8	7.4	6.12
CASP2	160.937	133.495	163.813	145.69	148.71	175.82	176.11	160.16	111.27	180.1	143.34	177.59	157.07
CASP3	86.3258	68.914	100.294	93.58	84.05	75.79	93.16	78.85	60.23	75.39	87.69	144.29	106.07
CASP8	476.903	448.234	466.095	425.37	394.4	456.74	675.07	524.84	382.81	477.46	494.11	568.53	351.87
CCBP2	4.22654	1.94005	3.4551	3.19	4.31	3.03	7.66	1.23	3.06	4.19	6.75	2.47	2.04
CCL11	10.4483	6.72509	11.9128	14.89	6.47	8.08	15.31	7.39	6.12	12.56	20.24	8.63	9.18
CCL13	13.1132	5.01326	16.1225	9.57	9.7	19.2	16.59	6.16	4.08	18.15	21.92	18.5	9.18
CCL15	13.2786	12.285	13.0216	13.82	12.93	9.09	19.14	12.32	12.25	15.36	15.18	17.27	7.14
CCL16	12.3762	12.6898	11.3837	14.89	9.7	9.09	17.87	19.71	8.17	19.55	8.43	11.1	9.18
CCL18	11.7585	6.73103	8.08025	7.44	12.93	11.12	17.87	4.93	9.19	8.38	16.86	4.93	6.12
CCL19	10.531	11.8701	15.7719	8.51	8.62	13.14	12.76	9.86	14.29	13.96	32.04	12.33	11.22
CCL2	27.0152	67.9034	46.0666	24.46	11.85	19.2	95.71	96.1	47.98	149.38	18.55	41.93	38.76
CCL20	3195.25	2563.56	4244.22	6073.18	2103.45	1691.55	4823.78	4095.23	1604.75	5092.96	7834.98	4191.85	1939.9
CCL22	16.9687	9.51868	16.4929	11.7	21.55	15.16	21.69	11.09	8.17	20.94	11.8	20.97	14.28
CCL23	5.78434	6.63657	5.03058	9.57	2.16	7.07	7.66	6.16	7.15	4.19	6.75	7.4	3.06
CCL24	13.1353	15.5357	14.6128	10.63	17.24	9.09	17.87	14.78	16.33	26.53	25.3	11.1	6.12
CCL26	2.85676	1.12009	1.96438	3.19	3.23	5.05	1.28	1.23	1.02	1.4	1.69	6.17	1.02
CCL3	377.618	523.056	1016.22	220.13	186.42	258.68	1915.48	563.03	485.92	3212.42	743.7	1091.44	408.99
CCL4	2636.43	2660.99	6315.15	1736.56	1429.96	1439.94	13511.7	3303.04	2143.74	16642.9	6701.72	6425.29	2219.36
CCL5	631.034	562.69	831.522	465.78	613.15	326.39	1701.09	957.28	330.75	1302.56	1016.89	1203.66	299.86
CCL7	57.8242	73.9429	68.1544	53.17	61.42	45.47	75.29	77.62	70.44	82.37	75.89	69.06	49.98
CCL8	66.9911	75.5873	80.845	64.87	60.34	57.6	89.33	72.69	78.6	72.6	84.32	90.03	77.51
CCND3	114.688	72.3432	122.318	94.64	106.68	138.44	123.78	70.23	74.52	111.69	153.46	145.52	89.75
CCR1	27.1632	20.6784	31.0397	23.4	28.02	28.29	29.35	20.94	20.42	30.71	50.59	30.83	19.38
CCR10	6.16735	1.58405	5.45929	7.44	5.39	4.04	8.93	2.46	1.02	6.98	8.43	3.7	4.08
CCR2	4.40762	8.39637	8.78803	4.25	8.62	4.04	2.55	9.86	7.15	22.34	3.37	8.63	9.18
CCR5	15.1424	11.762	16.7669	20.2	9.7	13.14	20.42	13.55	10.21	26.53	15.18	14.8	13.26
CCR6	66.2319	29.2873	65.3914	115.91	49.57	53.56	62.53	38.19	22.46	43.28	119.73	67.83	52.02
CCR7	322.191	216.807	302.768	272.24	330.82	389.04	307.55	179.87	261.33	206.62	273.2	472.34	315.16
CCR8	45.3043	31.5622	33.9761	65.93	78.66	30.31	26.8	40.66	24.5	51.66	67.46	23.43	16.32
CCRL1	7.38755	4.34396	8.54452	8.51	7.54	6.06	7.66	3.7	5.1	6.98	10.12	12.33	6.12
CCRL2	13.7905	13.9182	11.1886	10.63	18.32	18.19	10.21	17.25	11.23	19.55	11.8	11.1	6.12
CD14	11.9519	10.0335	11.704	17.01	12.93	6.06	15.31	9.86	10.21	12.56	18.55	9.87	8.16
CD160	17.1243	9.38224	14.2918	19.14	7.54	14.15	42.11	6.16	14.29	22.34	18.55	9.87	10.2
CD163	12.8924	13.9151	9.29453	13.82	16.16	8.08	15.31	13.55	14.29	8.38	25.3	4.93	7.14
CD164	530.223	503.568	443.108	442.38	528.02	662.88	510.45	476.79	531.85	402.08	332.22	519.2	555.86
CD19	23.5975	23.7915	29.9277	22.33	22.63	28.29	21.69	22.18	25.52	26.53	55.65	19.73	27.54
CD1A	9.82222	7.85067	15.1782	15.95	6.47	10.1	8.93	8.62	7.15	19.55	26.98	19.73	5.1
CD1D	10.4358	10.0335	8.72714	9.57	9.7	11.12	11.49	9.86	10.21	9.77	13.49	8.63	5.1
CD2	1929.6	1739.43	1488.94	1816.32	2081.9	2062.4	1777.65	1679.24	1801.77	1616.68	1264.79	1370.15	1754.27
CD209	11.7616	18.9344	12.2599	25.52	12.93	3.03	19.14	18.48	19.4	15.36	15.18	13.57	7.14
CD22	7.60914	4.34161	4.26714	3.19	7.54	12.13	11.49	6.16	3.06	5.58	6.75	8.63	1.02
CD24	26.388	16.0135	18.6187	32.97	25.86	21.22	26.8	14.78	17.35	18.15	20.24	24.67	13.26
CD244	16.6542	15.4599	23.3168	13.82	28.02	14.15	14.04	12.32	19.4	29.32	37.1	14.8	18.36
CD247	383.874	269.696	390.311	428.56	259.7	457.75	426.23	293.22	248.06	449.54	332.22	457.54	339.64
CD27	306.029	260.966	267.414	281.81	342.67	391.06	232.26	234.08	290.94	290.39	239.47	310.78	236.62
CD274	146.52	176.017	204.279	258.41	110.99	135.4	118.68	198.36	156.19	180.1	374.38	143.06	180.53
CD276	14.9366	10.0335	13.4625	19.14	19.4	8.08	16.59	9.86	10.21	15.36	23.61	7.4	12.24
CD28	1190.12	1251.44	1193.27	1231.44	1093.75	1062.02	1402.47	1255.43	1247.46	1202.04	1177.1	1363.99	1050.52
CD34	8.07617	7.09417	8.75273	8.51	8.62	9.09	6.38	6.16	8.17	8.38	10.12	13.57	5.1
CD36	60.4259	52.9068	74.2962	57.42	52.8	62.65	70.19	51.74	54.1	65.62	101.18	70.3	65.28
CD3D	3314.68	2983.89	3222.92	3324.25	3393.32	3702.41	2890.44	2906.33	3063.51	3297.58	3806.19	2798.27	3072.02
CD3E	1120.13	1116.34	1149.06	1135.73	960.13	1188.33	1214.88	1049.68	1187.23	1232.75	1195.65	1001.41	1181.07
CD3EAP	122.783	124.726	131.867	131.86	115.3	139.45	107.2	114.58	135.77	113.08	193.94	107.29	128.51
CD4	108.571	68.1272	90.7207	96.77	116.38	92.96	132.72	101.03	45.94	110.29	87.69	107.29	65.28
CD40	15.5194	16.1726	18.5169	22.33	18.32	10.1	14.04	19.71	13.27	20.94	10.12	25.9	21.42
CD40LG	57980.8	66966.6	57204.7	63545.7	59600.3	51286.1	58184	67076.1	66857.3	58599.7	54649.2	58545.3	57115.8
CD44	13635.4	13804.2	14808.6	10396	15620.7	15276.5	13934.1	13164.1	14475.4	14109	18658.2	12541	14566.6
CD45R0	652.826	749.917	634.646	661.45	557.11	516.36	954.55	1016.42	553.29	844.64	856.69	600.6	373.29
CD45RA	634.132	713.401	737.558	591.26	664.87	742.71	553.84	666.52	763.58	653.37	608.79	698.03	1065.82
CD45RB	802.11	813.568	882.823	717.81	783.41	812.43	906.05	904.3	731.94	1002.4	829.7	940.98	776.16
CD46	312.662	263.054	312.467	283.93	295.26	328.41	347.11	258.72	267.46	307.14	279.94	376.14	294.76
CD48	4262.08	4747.61	4541.46	4090.97	4078.67	4932.17	4009.61	4432.81	5084.76	4075.2	4809.59	5079.8	4272.47
CD5	1366.8	1088.42	1168.77	1383.51	1261.85	1654.16	1208.5	1159.33	1021.85	1283.01	973.05	1277.66	1169.85
CD53	1795.86	1938.55	1706.58	1705.72	1784.48	1758.24	1943.55	1953.98	1923.25	1632.04	1900.56	1997.88	1368.74
CD55	19.3894	22.1737	23.8591	11.7	24.78	18.19	26.8	20.94	23.48	19.55	20.24	25.9	31.62
CD58	284.906	296.22	294	297.76	250	210.18	421.12	421.35	208.25	305.74	435.09	289.82	193.79
CD59	571.256	511.522	595.363	587.01	489.22	580.02	639.34	519.91	503.27	636.62	564.94	649.93	537.5
CD6	1610.37	1431.22	1468.29	1748.26	1673.49	1639.01	1402.47	1517.85	1349.54	1620.87	1416.57	1356.59	1492.15
CD7	1114.9	992.207	1277.27	931.55	1363.15	1416.7	858.84	905.53	1087.18	1105.71	1821.3	1085.27	1217.79
CD70	26.1556	18.4249	15.673	35.09	12.93	40.42	25.52	18.48	18.37	39.09	21.92	8.63	8.16
CD74	1691.24	1730.56	1762.74	1883.31	1733.84	1424.78	1758.51	1966.3	1523.08	1953.14	1941.04	1705.6	1493.17
CD79A	15.841	10.5216	13.9729	12.76	11.85	19.2	21.69	13.55	8.17	20.94	21.92	13.57	6.12
CD79B	20.8332	10.0954	16.4239	15.95	21.55	17.18	31.9	11.09	9.19	25.13	21.92	18.5	7.14
CD80	25.6252	15.1303	17.2368	32.97	22.63	32.34	17.87	16.02	14.29	19.55	32.04	17.27	8.16
CD81	1561.68	1504.57	1515.66	1597.26	1524.79	1621.83	1505.84	1488.28	1521.04	1700.44	1603.76	1452.78	1332.02
CD82	391.611	400.861	474.925	371.13	352.37	472.91	380.29	407.8	394.04	410.45	708.28	420.54	416.13
CD83	1353.36	1518.47	1651.22	1504.74	1144.4	1375.27	1416.51	1452.55	1587.39	1524.54	1652.66	1667.37	1769.57
CD86	9.33967	9.70814	8.98855	11.7	14.01	4.04	11.49	18.48	5.1	6.98	11.8	11.1	7.14
CD8A	25.2984	15.4601	25.9063	22.33	26.94	22.23	30.63	23.41	10.21	22.34	37.1	29.6	18.36
CD8B	9.15481	11.8715	8.68435	11.7	9.7	8.08	7.66	17.25	8.17	11.17	8.43	9.87	6.12
CD9	13.5919	13.0303	12.905	15.95	7.54	11.12	25.52	11.09	15.31	25.13	6.75	16.03	10.2
CD96	547.805	495.277	634.749	550.85	512.93	521.41	611.27	522.38	469.58	503.99	752.13	640.06	669.07
CD97	2462.66	1911.32	2545.11	2141.73	2997.85	2884.93	1985.66	1415.59	2580.66	1925.22	2979.85	3220.04	2271.37
CD99	802.401	676.262	677.393	641.24	925.65	753.82	926.47	628.33	727.85	678.5	721.78	820.12	524.24
CDH5	6.87446	7.85067	8.45714	7.44	9.7	4.04	7.66	8.62	7.15	12.56	13.49	7.4	4.08
CDKN1A	998.161	875.292	983.137	1128.29	1142.24	813.44	946.89	1070.62	715.6	978.66	1354.17	1098.84	641.53
CEACAM1	16.4356	13.4586	11.8258	22.33	15.09	24.25	8.93	19.71	9.19	15.36	16.86	6.17	12.24
CEACAM6	15.5713	9.90164	14.5143	13.82	21.55	17.18	11.49	16.02	6.12	18.15	20.24	9.87	12.24
CEACAM8	10.0585	10.0335	8.75172	11.7	9.7	10.1	8.93	9.86	10.21	15.36	10.12	3.7	10.2
CEBPB	596.762	541.494	571.245	593.39	609.91	541.62	647	526.07	557.37	723.18	526.15	675.83	414.09
CFB	18.8647	24.646	21.0349	31.9	15.09	12.13	21.69	25.87	23.48	40.49	8.43	23.43	24.48
CFD	17.6488	23.1167	13.6801	28.71	14.01	17.18	14.04	30.8	17.35	13.96	21.92	16.03	7.14
CFH	9.33747	16.634	20.6539	13.82	4.31	9.09	14.04	27.1	10.21	33.51	33.73	19.73	8.16
CFI	12.9302	12.5887	14.8671	13.82	14.01	7.07	20.42	11.09	14.29	15.36	16.86	12.33	15.3
CFP	19.5041	14.8776	21.3567	24.46	15.09	19.2	20.42	19.71	11.23	30.71	20.24	17.27	19.38
CHUK	427.866	381.483	393.648	453.02	386.85	466.84	409.64	351.13	414.46	379.74	350.77	373.68	482.42
CIITA	1.10297	1.12009	1.56094	1.06	1.08	1.01	1.28	1.23	1.02	1.4	1.69	1.23	2.04
CISH	168.785	163.694	172.14	156.32	158.41	223.32	146.76	165.09	162.31	145.19	347.4	98.66	176.45
CLEC4A	16.7568	17.4451	18.4539	19.14	20.47	12.13	16.59	13.55	22.46	16.75	28.67	19.73	12.24
CLEC4E	11.4209	2.74551	10.4534	19.14	8.62	10.1	10.21	7.39	1.02	11.17	20.24	8.63	6.12
CLEC5A	7.80835	10.0335	9.98789	7.44	9.7	10.1	5.1	9.86	10.21	11.17	10.12	12.33	7.14
CLEC6A	11.9331	10.5227	12.888	11.7	14.01	8.08	15.31	9.86	11.23	15.36	18.55	8.63	11.22
CLEC7A	7.08069	7.77022	6.94084	9.57	9.7	7.07	3.83	7.39	8.17	5.58	6.75	8.63	7.14
CLU	9.7988	3.8801	8.24417	8.51	14.01	6.06	12.76	2.46	6.12	6.98	21.92	3.7	8.16
CMKLR1	5.40059	4.75535	7.30449	3.19	4.31	6.06	10.21	7.39	3.06	22.34	8.43	2.47	6.12
CR1	29.4554	12.2864	20.573	41.47	29.09	22.23	28.07	9.86	15.31	29.32	30.36	19.73	10.2
CR2	7.14197	6.3465	8.72847	9.57	7.54	7.07	5.1	4.93	8.17	9.77	11.8	6.17	8.16
CRADD	64.4061	75.006	73.6856	89.33	37.72	55.58	91.88	77.62	72.48	86.56	102.87	69.06	47.94
CSF1	205.443	264.413	185.358	207.37	219.83	146.52	266.71	268.58	260.31	262.47	177.07	156.62	162.17
CSF1R	11.8241	12.1311	11.3823	14.89	16.16	7.07	11.49	11.09	13.27	9.77	16.86	11.1	9.18
CSF2	6088.41	10101.3	13476.6	9107.12	3310.35	3621.58	12585.2	15003.5	6800.77	16601	19791.5	18713.5	5364.81
CSF2RB	19.6496	24.2623	17.0042	26.59	15.09	12.13	30.63	22.18	26.54	25.13	26.98	17.27	7.14
CSF3R	7.85863	10.6409	12.2963	13.82	2.16	11.12	11.49	11.09	10.21	12.56	10.12	16.03	11.22
CTLA4_all	3513.72	2718.2	3241.07	4134.57	3008.62	3984.34	3075.48	2369.17	3118.64	3016.96	4710.09	2223.57	3492.22
CTLA4-TM	3130.78	2657.19	2725.49	3794.28	2852.37	3443.73	2577.79	2464.04	2865.47	2501.8	4189	1798.09	2928.21
CTNNB1	1424.99	1532.25	1581.92	1495.17	1401.94	1280.28	1536.46	1436.53	1634.35	1578.98	1667.84	1743.83	1363.64
CTSC	481.137	454.752	466.669	393.46	556.03	369.84	662.31	535.93	385.87	538.89	612.16	469.87	305.98
CTSG	8.11155	11.4404	11.8751	5.32	5.39	13.14	11.49	16.02	8.17	16.75	11.8	12.33	8.16
CTSS	239.493	160.012	173.435	298.82	213.36	345.59	149.31	144.15	177.62	234.54	166.95	135.66	170.33
CUL9	38.7504	31.1172	44.9842	31.9	36.64	44.46	43.39	27.1	35.73	44.68	42.16	66.6	32.64
CX3CL1	16.9514	15.0427	21.1877	14.89	15.09	19.2	19.14	14.78	15.31	25.13	23.61	18.5	18.36
CX3CR1	12.7714	20.0619	20.4352	10.63	10.78	12.13	19.14	19.71	20.42	43.28	16.86	23.43	10.2
CXCL1	42.5798	49.8245	31.1792	55.3	39.87	34.36	43.39	51.74	47.98	53.05	16.86	34.53	30.6
CXCL10	77.8304	33.0765	29.1201	84.01	74.35	68.71	85.5	35.73	30.62	96.33	8.43	39.46	22.44
CXCL11	13.5284	10.0335	9.13487	15.95	15.09	9.09	15.31	9.86	10.21	29.32	3.37	9.87	7.14
CXCL12	9.22133	8.90044	13.0868	10.63	7.54	7.07	12.76	8.62	9.19	13.96	30.36	13.57	5.1
CXCL13	12.4123	6.13699	7.94553	13.82	5.39	13.14	24.25	2.46	15.31	9.77	20.24	2.47	8.16
CXCL2	38.8133	44.3526	42.3099	38.28	33.41	32.34	54.87	41.89	46.96	96.33	26.98	24.67	49.98
CXCL9	40.8294	22.312	33.7557	28.71	46.34	27.28	76.57	27.1	18.37	57.24	18.55	33.3	36.72
CXCR1	7.51644	7.85067	10.1097	6.38	6.47	6.06	12.76	8.62	7.15	11.17	11.8	11.1	7.14
CXCR2	9.98159	14.5803	11.9592	8.51	12.93	7.07	12.76	16.02	13.27	5.58	15.18	19.73	12.24
CXCR3	456.552	549.408	657.217	503	560.35	280.91	548.74	534.7	564.52	841.85	566.63	809.02	483.44
CXCR4	1808.99	1886.01	1577.26	1359.05	2285.56	1721.87	2002.25	2153.57	1651.7	1305.35	1354.17	2321	1508.47
CXCR6	9.46939	8.68205	13.9188	9.57	11.85	5.05	14.04	14.78	5.1	22.34	13.49	11.1	11.22
CYBB	5.61122	7.26901	5.71638	4.25	7.54	3.03	10.21	7.39	7.15	20.94	5.06	2.47	4.08
DEFB1	11.7909	7.08982	16.41	11.7	9.7	12.13	14.04	12.32	4.08	11.17	28.67	14.8	15.3
DEFB103A	13.7286	11.4386	8.45943	11.7	12.93	13.14	17.87	9.86	13.27	11.17	15.18	9.87	3.06
DEFB103B	9.31767	4.48491	11.4865	7.44	9.7	9.09	11.49	4.93	4.08	6.98	23.61	8.63	12.24
DEFB4A	6.82432	2.74551	11.0767	7.44	7.54	6.06	6.38	7.39	1.02	9.77	10.12	13.57	11.22
DPP4	104.767	89.0689	102.37	104.22	125	102.06	90.61	93.63	84.73	110.29	106.24	99.89	93.83
DUSP4	437.546	366.492	371.475	447.7	545.26	307.19	488.76	629.56	213.35	516.56	467.13	304.62	259.06
EBI3	13.9867	7.26322	11.0036	11.7	15.09	12.13	17.87	8.62	6.12	15.36	8.43	11.1	10.2
EDNRB	4.92961	3.17131	6.67881	5.32	4.31	5.05	5.1	4.93	2.04	11.17	11.8	3.7	4.08
EEF1G	10580.1	15089.2	14670.5	11026.6	11797.4	9026.66	10671	14300	15921.9	13981.9	16292.2	14404.5	14116.8
EGR1	759.579	844.931	1344.28	843.29	654.1	591.13	1020.91	654.2	1091.27	1035.9	1912.37	1926.35	855.72
EGR2	6499.25	7239.54	7553.97	6997.29	6611	5309.08	7265.03	7282.47	7196.86	7684.11	7823.17	8372.61	6469.39
ENTPD1	6.39741	9.04119	9.29419	7.44	9.7	3.03	7.66	6.16	13.27	12.56	11.8	6.17	8.16
EOMES	22.8942	20.2196	25.6306	23.4	14.01	26.27	31.9	16.02	25.52	22.34	37.1	28.36	18.36
ETS1	1131.11	921.353	1071.49	1101.7	1113.15	1157	1153.62	917.85	924.87	947.95	1008.46	1288.76	1069.9
FADD	17.541	12.5887	17.6017	14.89	17.24	22.23	16.59	11.09	14.29	11.17	15.18	22.2	25.5
FAS	29.9707	22.8703	30.9821	22.33	28.02	25.26	51.05	32.03	16.33	50.26	30.36	29.6	20.4
FCAR	4.46757	3.16809	5.98065	3.19	3.23	6.06	6.38	2.46	4.08	8.38	10.12	4.93	3.06
FCER1A	11.3768	22.9844	10.8512	9.57	7.54	12.13	19.14	24.64	21.44	8.38	21.92	7.4	10.2
FCER1G	11.2244	3.8801	13.6621	12.76	17.24	8.08	8.93	2.46	6.12	19.55	23.61	18.5	4.08
FCGR1A/B	13.2276	9.84289	10.6351	12.76	17.24	9.09	15.31	13.55	7.15	13.96	13.49	11.1	6.12
FCGR2A	6.34904	4.75857	9.72869	5.32	11.85	4.04	6.38	3.7	6.12	8.38	20.24	8.63	6.12
FCGR2A/C	4.22761	5.9304	9.08688	6.38	2.16	9.09	2.55	8.62	4.08	5.58	13.49	14.8	6.12
FCGR2B	6.13654	3.54203	3.82015	8.51	6.47	5.05	5.1	2.46	5.1	2.79	5.06	4.93	3.06
FCGR3A/B	11.3805	12.2864	12.1165	9.57	6.47	15.16	17.87	9.86	15.31	11.17	21.92	8.63	10.2
FCGRT	34.6204	25.4017	34.4019	30.84	36.64	29.3	43.39	33.26	19.4	30.71	42.16	53.03	20.4
FKBP5	847.047	719.914	479.667	633.8	1029.1	775.04	1018.35	639.42	810.54	463.5	411.48	547.57	506.9
FN1	3.81836	1.94268	7.67926	4.25	4.31	3.03	3.83	3.7	1.02	5.58	11.8	8.63	6.12
FOXP3	105.124	38.5862	64.4747	105.28	84.05	140.46	98.26	39.42	37.77	69.8	99.5	53.03	46.92
FYN	3585.81	3807.75	3551.25	3642.21	3161.64	3753.95	3824.57	3969.57	3652.53	3484.66	3817.99	3466.7	3448.37
G6PD	75.9145	85.0464	89.9905	81.88	73.28	74.78	74.02	87.47	82.69	87.95	92.75	83.86	95.87
GAPDH	6160.63	5697.04	4768.51	5494.68	7421.34	5550.59	6364.08	6258.66	5185.82	5665.36	4487.49	5338.78	3809.42
GATA3	36.4094	41.4916	61.1755	41.47	24.78	34.36	49.77	45.58	37.77	51.66	119.73	55.5	40.8
GBP1	333.536	358.618	270.475	250.97	322.2	397.12	385.39	409.03	314.42	255.49	315.36	226.92	292.72
GBP5	418.042	374.843	312.063	493.43	389.01	326.39	487.48	468.17	300.12	477.46	317.04	217.05	288.64
GFI1	996.918	1505.39	1324.35	713.55	1524.79	721.49	1258.27	1249.27	1814.02	1024.73	1580.15	900.28	2110.23
GNLY	33.184	148.54	56.3589	25.52	20.47	18.19	127.61	158.93	138.83	449.54	11.8	133.19	14.28
GP1BB	8.82037	6.13914	13.6938	9.57	5.39	13.14	8.93	7.39	5.1	12.56	16.86	14.8	11.22
GPI	293.988	260.922	264.707	295.63	284.48	339.52	261.61	257.49	264.4	249.9	303.55	247.89	261.1
GPR183	4218.48	4599.54	5442.13	4890.66	4144.4	3484.15	4484.33	4504.26	4696.84	5146.01	4369.44	5983.78	6519.36
GUSB	68.6697	56.6549	66.3718	64.87	74.35	55.58	82.95	54.21	59.21	67.01	77.57	65.36	57.12
GZMA	52.0697	70.1817	62.0502	42.54	50.65	27.28	125.06	109.65	44.92	135.42	42.16	59.2	43.86
GZMB	121.69	177.195	181.321	170.15	24.78	86.9	598.51	179.87	174.56	968.89	116.36	122.09	78.53
GZMK	85.4953	99.4993	78.5792	80.82	100.22	55.58	118.68	151.54	65.33	136.82	79.26	80.16	43.86
HAMP	4.22654	1.58405	3.97053	3.19	4.31	3.03	7.66	1.23	2.04	2.79	10.12	8.63	1.02
HAVCR2	18.7245	15.661	21.0074	17.01	14.01	16.17	31.9	16.02	15.31	32.11	16.86	27.13	13.26
HFE	15.5204	12.8833	10.351	18.08	11.85	14.15	19.14	14.78	11.23	11.17	6.75	13.57	11.22
HLA-A	16561.6	11810.3	18410.2	19873.2	15411.6	14901.6	16483.8	12566.6	11099.5	18455	27560.7	14987.8	15069.4
HLA-B	19595.9	16752.4	19781.9	19794.5	20607.8	18794	19233.9	17584.6	15959.7	18692.3	35247.3	13578.2	17117.4
HLA-C	1881.47	2765.95	2613.21	2365.04	3559.27	769.99	1933.34	3131.79	2442.85	4132.44	6996.84	2029.95	794.52
HLA-DMA	41.4822	33.6282	50.679	48.92	32.33	44.46	42.11	35.73	31.65	51.66	64.08	44.4	44.88
HLA-DMB	17.085	16.6717	18.8189	14.89	22.63	14.15	17.87	16.02	17.35	19.55	23.61	14.8	18.36
HLA-DOB	30.8192	20.5568	24.8406	23.4	25.86	34.36	43.39	19.71	21.44	29.32	33.73	20.97	18.36
HLA-DPA1	262.774	167.634	209.49	313.71	267.24	184.92	307.55	241.48	116.37	174.51	202.37	164.02	332.5
HLA-DPB1	1051.07	640.052	842.873	1032.58	1363.15	780.09	1111.51	829.15	494.08	721.78	1263.11	453.84	1219.83
HLA-DQA1	16.4034	9.32073	7.78259	68.06	5.39	51.53	3.83	3.7	23.48	2.79	8.43	38.23	4.08
HLA-DQB1	28.7983	51.3117	22.4061	362.63	14.01	21.22	6.38	16.02	164.35	16.75	15.18	242.95	4.08
HLA-DRA	102.396	90.7723	140.272	82.95	117.46	70.73	159.52	155.23	53.08	337.86	102.87	101.13	110.15
HLA-DRB1	112.617	71.4231	39.3956	303.07	66.81	155.61	51.05	64.07	79.62	22.34	16.86	152.92	41.82
HLA-DRB3	172.851	120.056	208.728	161.64	157.33	164.71	213.11	235.32	61.25	277.82	279.94	134.43	181.55
HPRT1	440.726	428.139	456.668	441.32	476.29	411.27	436.44	409.03	448.14	410.45	570	371.21	500.78
HRAS	43.8149	44.8553	41.6272	44.66	47.41	45.47	38.28	39.42	51.04	37.69	48.91	43.16	37.74
ICAM1	75.501	91.3971	109.198	51.04	84.05	66.69	113.58	99.79	83.71	93.54	111.3	150.46	90.77
ICAM2	270.066	252.783	275.737	274.36	204.74	309.21	306.27	269.81	236.83	212.21	406.42	263.92	253.96
ICAM3	414.367	516.839	572.412	393.46	406.25	351.65	524.49	489.11	546.14	572.4	615.53	585.8	520.16
ICAM4	12.3969	11.6556	13.2988	11.7	12.93	11.12	14.04	11.09	12.25	15.36	20.24	12.33	8.16
ICAM5	4.80119	7.26901	5.16282	8.51	3.23	3.03	6.38	7.39	7.15	4.19	8.43	4.93	4.08
ICOS	3283.5	2951.61	3370.87	3205.14	3710.13	3245.68	3011.67	3102.22	2808.31	2440.38	4141.78	3821.87	3342.3
ICOSLG	41.757	68.9118	46.4707	34.03	44.18	32.34	62.53	72.69	65.33	54.45	48.91	59.2	29.58
IDO1	53.9905	63.6383	35.7805	61.68	66.81	41.43	49.77	86.24	46.96	43.28	28.67	37	35.7
IFI16	1589.57	1246.41	1065.72	1422.85	1614.23	1709.74	1625.79	1325.65	1171.91	1058.24	1172.04	1018.67	1020.95
IFI35	31.5387	18.2934	23.8322	30.84	25.86	37.39	33.18	17.25	19.4	15.36	37.1	22.2	25.5
IFIH1	105.547	74.1712	75.3153	108.47	89.44	125.3	102.09	66.53	82.69	93.54	55.65	96.19	64.26
IFIT2	55.8703	38.3574	43.6781	48.92	98.06	75.79	26.8	48.05	30.62	43.28	35.41	72.76	32.64
IFITM1	1999.95	1179.85	1277.71	1769.53	2325.43	1974.49	1969.07	1334.28	1043.29	1482.65	1124.82	1324.52	1206.57
IFNA1/13	7.46211	5.01428	5.86689	10.63	5.39	6.06	8.93	4.93	5.1	13.96	8.43	9.87	1.02
IFNA2	7.05777	5.01326	6.57269	10.63	6.47	4.04	8.93	6.16	4.08	4.19	8.43	7.4	7.14
IFNAR1	39.7042	37.5297	43.2609	42.54	28.02	49.51	42.11	39.42	35.73	44.68	53.96	43.16	33.66
IFNAR2	1569.94	1533.55	1379.42	1306.94	1550.65	1715.8	1747.03	1459.94	1610.87	1352.82	1365.98	1329.45	1473.79
IFNB1	12.7093	13.8305	16.7134	24.46	12.93	8.08	10.21	9.86	19.4	26.53	23.61	13.57	9.18
IFNG	43391.6	51246.1	59815.9	33247.8	46534.5	21332.3	107411	82764.6	31730.5	110597	52362.5	84971.6	26015.2
IFNGR1	225.004	261.183	228.297	237.14	218.75	208.16	237.36	295.68	230.71	268.05	210.8	192.39	249.88
IGF2R	207.335	192.842	262.458	211.62	183.19	184.92	257.78	216.84	171.5	282.01	279.94	325.58	184.61
IKBKAP	76.1939	75.7279	79.1474	70.19	65.73	104.08	70.19	73.92	77.58	65.62	74.2	88.79	90.77
IKBKB	160.973	142.798	147.775	147.82	142.24	165.72	192.7	149.07	136.79	139.61	170.33	131.96	151.97
IKBKE	88.9894	48.519	65.4704	75.5	88.36	81.85	114.85	44.35	53.08	75.39	62.4	55.5	70.37
IKBKG	109.269	118.854	114.456	87.2	114.22	112.16	127.61	118.27	119.44	122.86	123.11	114.69	98.93
IKZF1	116.512	114.254	99.883	118.04	122.84	136.42	93.16	119.51	109.23	93.54	128.17	81.4	101.99
IKZF2	571.892	330.511	346.588	587.01	326.51	808.39	690.39	337.57	323.6	293.18	462.07	358.88	296.8
IKZF3	236.556	192.32	316.003	233.95	207.97	232.41	276.92	209.44	176.6	270.84	392.93	329.28	284.56
IL10	295.949	445.478	696.258	745.46	139.01	315.27	234.81	381.93	519.6	920.03	937.63	448.91	606.86
IL10RA	952.445	996.934	1105.95	996.42	957.97	765.95	1125.55	1149.47	864.64	1040.09	1769.02	916.31	887.34
IL11RA	52.2397	41.4769	53.0722	51.04	53.88	42.44	63.81	44.35	38.79	43.28	67.46	66.6	40.8
IL12A	18.7341	13.4557	21.0503	20.2	11.85	21.22	24.25	14.78	12.25	23.73	33.73	18.5	13.26
IL12B	6.78913	8.68631	7.58691	10.63	9.7	4.04	5.1	7.39	10.21	9.77	8.43	4.93	8.16
IL12RB1	44.9734	35.8695	54.566	40.41	38.79	46.48	56.15	38.19	33.69	62.82	60.71	54.26	42.84
IL13	1215.54	2398.5	2697.33	830.53	869.61	1165.09	2594.38	3614.74	1591.48	2582.78	7926.04	1696.97	1523.77
IL13RA1	10.2807	5.49809	6.87922	9.57	12.93	14.15	6.38	3.7	8.17	4.19	10.12	8.63	6.12
IL15	10.0553	7.09126	10.6358	8.51	9.7	12.13	10.21	9.86	5.1	13.96	15.18	14.8	4.08
IL16	93.2664	56.5401	82.1509	70.19	92.67	93.98	123.78	50.51	63.29	75.39	65.77	134.43	68.33
IL17A	1089.71	1112.88	1154.68	1343.1	625	617.41	2720.72	2250.9	550.23	1077.79	1861.78	1513.21	585.44
IL17B	7.05952	9.84289	5.07998	5.32	4.31	12.13	8.93	13.55	7.15	1.4	6.75	9.87	7.14
IL17F	103.124	98.251	123.345	141.43	84.05	62.65	151.86	93.63	103.1	139.61	197.31	205.95	40.8
IL18	9.60549	7.77022	13.8988	8.51	8.62	10.1	11.49	7.39	8.17	6.98	23.61	18.5	12.24
IL18R1	79.0941	59.4267	68.8354	60.61	59.27	97.01	112.3	64.07	55.12	67.01	65.77	66.6	76.49
IL18RAP	120.094	112.973	129.347	96.77	121.77	81.85	215.67	145.38	87.79	185.68	109.62	175.12	78.53
IL19	5.52691	8.68631	7.79661	14.89	1.08	5.05	11.49	7.39	10.21	5.58	6.75	16.03	6.12
IL1A	6.31932	5.93713	8.32398	9.57	4.31	6.06	6.38	4.93	7.15	6.98	6.75	11.1	9.18
IL1B	8.96642	13.4129	15.0405	6.38	9.7	9.09	11.49	16.02	11.23	22.34	16.86	14.8	9.18
IL1R1	174.111	166.268	122.51	158.45	202.59	186.94	153.14	193.43	142.92	115.88	214.17	101.13	89.75
IL1R2	39.8821	32.8499	34.6792	60.61	30.17	29.3	47.22	40.66	26.54	30.71	42.16	29.6	37.74
IL1RAP	86.5457	100.496	88.7072	97.83	75.43	88.92	85.5	89.94	112.29	79.58	112.99	90.03	76.49
IL1RL1	148.726	185.647	109.784	179.72	77.59	76.8	456.86	152.77	225.6	122.86	156.83	91.26	82.61
IL1RL2	22.6379	19.4226	16.9473	23.4	26.94	17.18	24.25	24.64	15.31	23.73	15.18	17.27	13.26
IL1RN	12.1494	9.38138	12.4084	14.89	14.01	9.09	11.49	8.62	10.21	11.17	11.8	16.03	11.22
IL2	103200	147132	114530	94362.5	128546	71869.7	130112	182304	118746	114304	195416	94954.9	81122.8
IL20	14.2707	11.6556	26.1725	13.82	12.93	15.16	15.31	11.09	12.25	22.34	30.36	30.83	22.44
IL21	5938.1	4593.37	5688.99	3817.67	10247.9	4983.71	6376.84	5521.91	3820.97	6592.37	9779.39	3696.08	4395.88
IL21R	885.789	935.279	823.034	836.91	946.12	960.97	809.07	827.92	1056.56	635.22	912.34	748.59	1057.66
IL22	2155.21	2128.5	2732.72	4036.74	844.83	1572.31	4023.65	2622.97	1727.25	3896.5	7278.47	3186.74	617.05
IL22RA2	2.7012	1.58405	4.47233	3.19	1.08	6.06	2.55	1.23	2.04	4.19	5.06	3.7	5.1
IL23A	5353.95	5658.9	6157.48	5688.23	5469.83	5608.19	4708.93	5137.52	6233.19	5919.45	5880.45	6838.43	6038.98
IL23R	52.9274	61.6708	54.7125	65.93	49.57	38.4	62.53	59.14	64.31	57.24	60.71	61.66	41.82
IL26	31.4349	25.5745	29.6051	28.71	18.32	30.31	61.25	32.03	20.42	26.53	65.77	30.83	14.28
IL27	5.74084	10.9902	9.09534	5.32	7.54	7.07	3.83	9.86	12.25	9.77	18.55	6.17	6.12
IL28A	9.98155	5.49101	11.2466	10.63	7.54	12.13	10.21	7.39	4.08	12.56	20.24	6.17	10.2
IL28A/B	9.56614	9.84289	10.0443	9.57	10.78	9.09	8.93	13.55	7.15	8.38	6.75	13.57	13.26
IL29	4.98975	3.88404	4.39523	7.44	4.31	3.03	6.38	4.93	3.06	8.38	11.8	3.7	1.02
IL2RA	1029.62	1123.36	1309.22	1325.02	817.89	1186.31	874.15	1153.17	1094.33	1042.88	1875.27	1138.3	1319.78
IL2RB	538.87	448.132	491.579	590.2	570.04	570.92	438.99	470.63	426.71	403.47	625.65	405.74	570.14
IL2RG	3446.07	3554.15	3375.92	3683.68	3498.92	3056.71	3579.55	3718.23	3397.32	3148.2	3637.55	3603.59	3147.49
IL3	1289.5	3432.04	4785.53	2736.18	660.56	678.03	2256.2	3602.42	3269.72	4716.01	7462.28	8844.94	1684.92
IL32	88442.1	86130.1	51366.9	71641.4	91244.7	89812.9	104214	84059.4	88251.8	87785.1	9571.96	80751.4	102603
IL4	739.652	1152.08	1610.62	652.94	640.09	664.9	1077.06	1666.92	796.25	1838.66	4946.19	859.58	860.82
IL4R	905.402	893.139	1051.87	884.76	927.8	1029.68	795.03	813.13	981.02	928.4	1172.04	1039.64	1082.14
IL5	277.713	387.481	913.283	123.36	445.04	86.9	1246.78	746.6	201.1	1496.61	2155.21	445.21	484.46
IL6	18.1115	12.8833	12.3725	14.89	43.1	13.14	12.76	14.78	11.23	30.71	16.86	4.93	9.18
IL6R	669.452	760.796	585.141	567.87	803.88	651.76	675.07	709.64	815.64	564.02	519.41	656.09	609.92
IL6ST	2392.67	2159.48	2219.56	2743.62	2261.85	2359.48	2238.34	2062.4	2261.14	1692.07	2021.98	2531.88	2801.74
IL7	8.88204	6.13997	8.27345	6.38	14.01	9.09	7.66	6.16	6.12	5.58	15.18	4.93	11.22
IL7R	6851.99	8340.83	7599.56	7094.07	7125.01	5843.63	7462.83	8100.53	8588.25	6796.19	7324	7441.49	9004.92
IL8	2057.3	2329.99	2145.2	1698.28	1501.08	1701.66	4129.57	2873.07	1889.56	5522.96	1214.2	1680.93	1878.7
IL9	20.1542	65.7016	155.372	5.32	62.5	5.05	98.26	128.13	33.69	125.65	671.18	101.13	68.33
ILF3	2902.53	2945.16	2975.32	2915.89	2938.58	2865.73	2890.44	2663.63	3256.45	2718.2	2981.54	3149.75	3069.98
IRAK1	199.382	192.628	194.952	174.4	199.35	237.46	191.42	200.82	184.77	210.81	222.6	164.02	187.67
IRAK2	110.127	112.334	114.826	108.47	115.3	115.2	102.09	97.33	129.65	134.03	87.69	129.49	114.23
IRAK3	6.6447	4.34396	3.45335	11.7	4.31	15.16	2.55	3.7	5.1	4.19	6.75	4.93	1.02
IRAK4	63.3175	45.1378	62.4979	60.61	61.42	54.57	79.12	55.44	36.75	55.84	77.57	86.33	40.8
IRF1	696.371	721.273	756.177	736.95	677.8	554.76	848.63	681.31	763.58	657.56	635.77	1192.56	655.81
IRF3	30.0433	20.7374	30.3793	19.14	24.78	37.39	45.94	23.41	18.37	40.49	32.04	35.76	18.36
IRF4	14108.1	12360.8	11372.1	14943.2	14658.4	14478.2	12492.1	13575.6	11254.7	9817.35	16106.7	7743.64	13658.8
IRF5	48.6804	64.4614	52.2958	49.98	36.64	41.43	74.02	68.99	60.23	51.66	59.02	48.1	51
IRF7	81.5539	106.201	106.67	85.07	82.97	60.63	103.37	93.63	120.46	153.57	116.36	118.39	61.2
IRF8	962.404	1341.59	910.438	759.28	1101.29	1092.33	939.23	1310.87	1373.02	982.85	967.99	642.53	1123.96
IRGM	29.3924	28.8118	58.5505	27.65	22.63	25.26	47.22	24.64	33.69	54.45	59.02	62.9	58.14
ITGA2B	8.15852	10.6405	7.48243	10.63	10.78	3.03	12.76	12.32	9.19	16.75	1.69	13.57	8.16
ITGA4	247.483	140.422	183.184	143.56	344.83	251.61	301.17	165.09	119.44	210.81	173.7	235.55	130.55
ITGA5	129.127	79.5551	134.125	118.04	107.76	114.18	191.42	91.17	69.42	174.51	119.73	161.56	95.87
ITGA6	572.958	645.62	444.847	508.31	696.12	488.06	624.03	559.34	745.21	325.29	430.03	534	524.24
ITGAE	19.6842	16.6345	25.0711	21.27	11.85	21.22	28.07	12.32	22.46	26.53	25.3	32.06	18.36
ITGAL	140.373	132.796	124.65	105.28	154.09	117.22	204.18	140.45	125.56	174.51	72.51	194.86	97.91
ITGAM	22.0499	30.6733	26.1342	18.08	22.63	16.17	35.73	41.89	22.46	34.9	25.3	34.53	15.3
ITGAX	12.8323	24.1044	18.9107	18.08	8.62	9.09	19.14	27.1	21.44	20.94	16.86	19.73	18.36
ITGB1	992.967	1194.72	1049.9	928.36	1094.83	803.34	1190.63	1201.22	1188.25	1204.83	1212.52	958.24	867.96
ITGB2	235.729	213.644	228.876	198.86	229.53	203.11	333.07	259.96	175.58	237.34	244.53	258.98	182.57
ITLN1	6.94473	11.7624	8.39816	15.95	7.54	5.05	3.83	12.32	11.23	11.17	11.8	7.4	5.1
ITLN2	5.37937	6.7266	10.3335	9.57	7.54	3.03	3.83	11.09	4.08	13.96	8.43	13.57	7.14
JAK1	341.27	275.05	403.906	302.01	332.97	382.97	352.21	253.8	298.08	375.55	478.94	426.71	346.77
JAK2	313.362	195.465	203.407	283.93	299.57	300.11	377.74	225.46	169.46	251.3	220.92	146.76	210.1
JAK3	179.352	158.459	200.562	166.96	177.8	171.78	202.91	149.07	168.44	215	214.17	177.59	197.87
KCNJ2	12.2417	10.6952	16.9784	13.82	14.01	9.09	12.76	8.62	13.27	13.96	28.67	13.57	15.3
KIR_Activating_Subgroup_1	17.7058	26.2981	23.3938	19.14	11.85	21.22	20.42	27.1	25.52	26.53	33.73	17.27	19.38
KIR_Activating_Subgroup_2	10.5149	7.26322	16.9274	13.82	14.01	7.07	8.93	8.62	6.12	25.13	16.86	13.57	14.28
KIR_Inhibiting_Subgroup_1	5.31698	3.88536	4.39523	9.57	2.16	6.06	6.38	3.7	4.08	4.19	11.8	3.7	2.04
KIR_Inhibiting_Subgroup_2	11.174	7.09417	14.2735	12.76	11.85	8.08	12.76	6.16	8.17	15.36	23.61	16.03	7.14
KIR3DL1	9.54634	12.7892	10.1102	6.38	14.01	12.13	7.66	16.02	10.21	9.77	20.24	7.4	7.14
KIR3DL2	16.4818	15.3348	18.5443	21.27	12.93	13.14	20.42	20.94	11.23	22.34	26.98	16.03	12.24
KIR3DL3	6.56546	6.13997	10.1395	10.63	3.23	6.06	8.93	6.16	6.12	23.73	10.12	8.63	5.1
KIT	8.21111	9.51868	10.0387	7.44	11.85	5.05	10.21	11.09	8.17	9.77	8.43	17.27	7.14
KLRAP1	11.4814	11.6545	18.3631	7.44	15.09	12.13	12.76	14.78	9.19	22.34	26.98	12.33	15.3
KLRB1	311.857	383.425	607.137	431.75	312.5	132.37	529.6	519.91	282.77	674.31	691.42	816.42	356.97
KLRC1	10.629	11.1057	10.411	15.95	9.7	4.04	20.42	17.25	7.15	12.56	15.18	8.63	7.14
KLRC2	8.88283	8.90469	12.9029	13.82	6.47	9.09	7.66	11.09	7.15	18.15	8.43	14.8	12.24
KLRC3	14.7508	11.762	9.45577	17.01	14.01	14.15	14.04	13.55	10.21	20.94	8.43	7.4	6.12
KLRC4	16.7958	13.4129	20.2497	18.08	11.85	18.19	20.42	16.02	11.23	18.15	35.41	19.73	13.26
KLRD1	26.9302	26.0639	19.5126	20.2	11.85	24.25	90.61	73.92	9.19	16.75	28.67	19.73	15.3
KLRF1	6.59223	5.49101	7.81778	4.25	4.31	8.08	12.76	7.39	4.08	19.55	10.12	6.17	3.06
KLRF2	6.82508	3.3621	3.82422	3.19	7.54	7.07	12.76	1.23	9.19	1.4	5.06	7.4	4.08
KLRG1	20.7841	36.5161	28.7364	31.9	12.93	9.09	49.77	65.3	20.42	57.24	40.47	22.2	13.26
KLRG2	20.9145	11.8644	23.0789	17.01	17.24	22.23	29.35	8.62	16.33	27.92	30.36	17.27	19.38
KLRK1	47.4493	29.0732	25.2952	55.3	30.17	38.4	79.12	34.5	24.5	27.92	10.12	39.46	36.72
LAG3	154.857	97.5491	102.348	123.36	238.15	139.45	140.37	96.1	99.02	159.15	82.63	76.46	109.13
LAIR1	33.8189	38.6691	36.8696	30.84	35.56	25.26	47.22	35.73	41.85	29.32	64.08	28.36	34.68
LAMP3	148.286	96.03	81.4803	144.62	169.18	196.03	100.81	96.1	95.96	93.54	87.69	59.2	90.77
LCK	312.019	252.861	307.459	307.33	323.28	272.83	349.66	273.51	233.77	297.37	335.59	316.95	282.52
LCP2	1813.34	1716.43	2097.83	1875.87	1589.44	2146.27	1689.6	1933.04	1524.1	1655.77	2752.19	1874.56	2267.29
LEF1	1054.15	1067.44	845.515	1126.16	1235.99	1182.27	750.37	914.16	1246.43	540.29	900.53	863.28	1216.77
LGALS3	61.8309	59.9766	54.0218	63.81	60.34	46.48	81.67	80.08	44.92	85.16	77.57	50.56	25.5
LIF	2303.56	1137.54	1133.3	2091.74	2924.57	2963.75	1553.05	1272.68	1016.75	1359.8	1409.82	828.75	1038.28
LILRA1	4.80443	6.13997	9.21086	6.38	1.08	6.06	12.76	6.16	6.12	13.96	15.18	11.1	3.06
LILRA2	9.04773	5.01326	8.98538	9.57	8.62	7.07	11.49	6.16	4.08	6.98	13.49	6.17	11.22
LILRA3	31.3675	31.1968	27.1352	25.52	26.94	39.41	35.73	52.98	18.37	22.34	43.85	27.13	20.4
LILRA4	7.97798	7.44069	12.585	8.51	7.54	7.07	8.93	4.93	11.23	9.77	18.55	13.57	10.2
LILRA5	9.28894	8.38928	10.0592	5.32	17.24	9.09	8.93	17.25	4.08	22.34	5.06	7.4	12.24
LILRA6	104.377	115.503	116.299	95.71	101.29	102.06	119.96	128.13	104.12	143.8	116.36	101.13	108.11
LILRB1	5.71103	5.9304	7.58764	5.32	6.47	6.06	5.1	8.62	4.08	11.17	8.43	4.93	7.14
LILRB2	11.578	12.7892	15.8764	13.82	9.7	8.08	16.59	16.02	10.21	15.36	21.92	18.5	10.2
LILRB3	8.68483	8.39198	5.61619	11.7	10.78	7.07	6.38	8.62	8.17	11.17	11.8	3.7	2.04
LILRB4	3.55614	2.24245	4.93479	3.19	2.16	2.02	11.49	4.93	1.02	6.98	6.75	6.17	2.04
LILRB5	10.8077	15.1303	11.0526	14.89	11.85	6.06	12.76	16.02	14.29	16.75	10.12	12.33	7.14
LITAF	409.565	526.873	487.355	496.62	408.41	280.91	493.86	611.08	454.27	538.89	529.53	480.97	411.03
LTA	1057.35	916.854	1253.69	1466.45	841.6	1243.91	814.17	940.03	894.25	1303.95	1172.04	1605.71	1006.67
LTB4R	38.8378	37.7605	38.5393	38.28	47.41	36.38	34.46	33.26	42.87	53.05	43.85	32.06	29.58
LTB4R2	29.5096	23.445	28.7783	28.71	35.56	24.25	30.63	23.41	23.48	20.94	45.53	32.06	22.44
LTBR	10.0595	7.09417	6.90535	7.44	9.7	11.12	12.76	6.16	8.17	9.77	18.55	1.23	10.2
LTF	8.89312	7.85067	11.89	7.44	11.85	11.12	6.38	8.62	7.15	20.94	16.86	11.1	5.1
LY96	42.9241	35.8695	29.8915	32.97	53.88	39.41	48.49	38.19	33.69	25.13	43.85	19.73	36.72
MAF	55.8562	75.2599	61.0079	55.3	49.57	51.53	68.91	70.23	80.65	62.82	96.12	39.46	58.14
MALT1	1579.68	1535.37	1601.41	1809.94	1437.5	1301.5	1838.91	1765.48	1335.25	1686.48	1570.03	1375.09	1806.29
MAP4K1	82.3071	63.3603	70.3633	59.55	80.82	87.91	108.47	68.99	58.19	122.86	48.91	85.09	47.94
MAP4K2	83.5339	53.1968	87.5087	86.14	74.35	88.92	85.5	61.6	45.94	97.73	69.14	113.46	76.49
MAP4K4	1638.7	1712.1	1544.04	1553.65	1693.97	1694.58	1616.86	1660.76	1765.02	1412.85	1516.07	1502.11	1766.51
MAPK1	545.096	508.361	457.317	487.05	571.12	482	658.48	542.09	476.73	441.17	470.5	476.04	442.65
MAPK11	22.9032	17.2999	32.844	12.76	24.78	27.28	31.9	17.25	17.35	30.71	47.22	35.76	22.44
MAPK14	237.427	220.054	268.41	221.19	226.29	241.51	262.88	229.16	211.31	287.6	246.21	277.48	264.16
MAPKAPK2	2243.11	2677.42	2803.8	2443.74	2258.62	1909.82	2401.68	2689.5	2665.39	3530.73	2693.17	2725.51	2384.59
MARCO	4.54023	2.74736	5.80708	3.19	8.62	6.06	2.55	3.7	2.04	5.58	6.75	7.4	4.08
MASP1	10.6278	9.38138	13.6332	12.76	8.62	9.09	12.76	8.62	10.21	16.75	15.18	11.1	12.24
MASP2	7.29623	4.34161	12.0834	8.51	3.23	8.08	12.76	6.16	3.06	13.96	16.86	11.1	8.16
MBL2	3.82134	3.54203	7.0324	2.13	6.47	4.04	3.83	2.46	5.1	4.19	18.55	6.17	5.1
MBP	91.8402	84.6551	120.957	102.09	63.58	85.89	127.61	94.87	75.54	134.03	158.52	109.76	91.79
MCL1	3866.36	3695.41	3881.44	3276.39	4511.86	3130.48	4828.89	3664.03	3727.05	3645.21	3556.6	4839.31	3617.68
MIF	841.588	831.807	814.898	818.83	924.57	849.82	779.72	756.46	914.66	712.01	1199.02	691.86	746.59
MME	5.28106	3.88273	5.71516	5.32	1.08	15.16	8.93	7.39	2.04	6.98	6.75	11.1	2.04
MR1	8.64274	5.14344	6.03421	6.38	7.54	9.09	12.76	3.7	7.15	5.58	6.75	4.93	7.14
MRC1	12.3229	9.51459	8.74956	13.82	5.39	15.16	20.42	7.39	12.25	15.36	3.37	11.1	10.2
MS4A1	10.3242	6.34262	10.7648	10.63	11.85	10.1	8.93	9.86	4.08	12.56	13.49	11.1	7.14
MSR1	6.93696	3.8801	7.94237	8.51	4.31	7.07	8.93	2.46	6.12	8.38	13.49	4.93	7.14
MUC1	32.7891	22.984	34.0893	30.84	39.87	27.28	34.46	25.87	20.42	34.9	32.04	37	32.64
MX1	681.869	211.361	183.012	690.16	836.21	726.54	515.56	182.34	245	227.56	89.38	310.78	177.47
MYD88	93.4942	85.6421	93.4797	69.12	77.59	128.33	111.02	99.79	73.5	93.54	86.01	94.96	99.95
NCAM1	32.143	25.6228	42.6719	45.73	25.86	35.37	25.52	22.18	29.6	36.3	87.69	44.4	23.46
NCF4	25.6858	20.1553	21.5595	19.14	25.86	31.33	28.07	20.94	19.4	26.53	40.47	12.33	16.32
NCR1	9.01749	5.82541	8.60265	7.44	8.62	8.08	12.76	11.09	3.06	9.77	6.75	13.57	6.12
NFATC1	1747.47	1924.53	1783.27	1640.86	2068.97	1484.4	1850.39	1976.16	1874.25	1644.6	1693.14	1989.25	1825.67
NFATC2	376.067	369.932	397.228	332.85	357.76	356.7	470.89	381.93	358.31	403.47	451.95	400.81	340.66
NFATC3	246.55	209.208	227.316	260.54	213.36	244.54	271.82	214.37	204.17	213.6	219.23	255.28	223.36
NFIL3	457.224	626.536	463.085	459.4	495.69	455.73	421.12	502.66	780.94	709.22	217.54	430.41	692.53
NFKB1	1552.58	1438.01	1756.88	1582.37	1614.23	1658.2	1371.84	1331.81	1552.68	1341.65	1853.34	1810.43	2116.35
NFKB2	2108.2	1977.65	2140.91	2225.74	2093.75	2301.88	1841.46	1695.26	2307.08	1773.04	1966.33	2609.58	2309.11
NFKBIA	13070.6	14277.3	17054.1	15215.4	13173.5	12520.9	11629.4	13016.3	15660.6	15267.7	17277.1	19537.3	16413.7
NFKBIZ	1679.24	1884.05	2371.4	1539.83	2119.61	1524.82	1597.72	1374.93	2581.68	1711.61	1937.66	3562.89	2676.28
NLRP3	232.371	188.705	223.216	249.9	193.97	157.64	381.56	288.29	123.52	376.95	200.68	275.02	119.33
NOD1	26.1418	24.4442	33.1347	20.2	21.55	26.27	40.84	30.8	19.4	51.66	37.1	30.83	20.4
NOD2	92.404	48.2096	75.4052	69.12	102.37	94.99	108.47	51.74	44.92	82.37	94.44	72.76	57.12
NOS2	11.5615	12.2864	13.8828	12.76	7.54	12.13	15.31	9.86	15.31	13.96	32.04	13.57	6.12
NOTCH1	128.625	136.119	140.027	146.75	137.93	99.03	136.55	142.91	129.65	168.93	141.66	127.03	126.47
NOTCH2	506.413	559.773	501.477	416.86	582.97	531.51	509.18	521.14	601.27	541.69	556.51	445.21	471.21
NT5E	112.25	149.116	154.371	71.25	133.62	123.28	135.27	167.55	132.71	139.61	214.17	186.22	101.99
OAZ1	4311.64	4101.34	3797.09	4515.28	4316.81	4133.89	4289.08	4070.59	4132.32	3955.14	3870.27	3968.63	3421.85
PAX5	17.0665	16.8205	12.9763	12.76	14.01	23.24	20.42	18.48	15.31	9.77	32.04	11.1	8.16
PDCD1	164.161	190.349	215.2	120.17	149.78	150.56	267.99	341.27	106.17	180.1	322.1	175.12	211.12
PDCD1LG2	10.6753	7.77022	12.6277	10.63	11.85	8.08	12.76	7.39	8.17	15.36	21.92	6.17	12.24
PDCD2	199.314	206.434	228.948	222.25	202.59	181.89	192.7	211.91	201.1	168.93	544.7	176.36	169.31
PDGFB	10.1575	10.9854	7.33841	10.63	6.47	12.13	12.76	7.39	16.33	6.98	11.8	8.63	4.08
PDGFRB	7.90321	11.1591	7.54977	11.7	4.31	10.1	7.66	13.55	9.19	13.96	18.55	1.23	10.2
PECAM1	40.501	25.7672	26.8341	39.35	32.33	41.43	51.05	27.1	24.5	25.13	13.49	39.46	38.76
PIGR	9.40835	11.3205	11.5179	13.82	6.47	4.04	21.69	20.94	6.12	15.36	10.12	11.1	10.2
PLA2G2A	6.74293	6.13914	9.45723	7.44	5.39	8.08	6.38	7.39	5.1	12.56	10.12	6.17	10.2
PLA2G2E	12.4708	8.97531	13.9731	13.82	9.7	7.07	25.52	9.86	8.17	15.36	15.18	12.33	13.26
PLAU	27.7844	30.791	43.1246	21.27	32.33	21.22	40.84	32.03	29.6	67.01	40.47	32.06	39.78
PLAUR	34.7152	35.4427	35.4723	21.27	45.26	26.27	57.43	45.58	27.56	40.49	20.24	39.46	48.96
PML	130.988	92.5336	103.718	118.04	140.09	118.23	150.58	113.35	75.54	120.06	111.3	104.83	82.61
POLR1B	242.475	209.883	198.915	242.46	242.46	287.99	204.18	216.84	203.15	170.32	205.74	197.32	226.42
POLR2A	1137.02	1117.49	1160.03	1072.99	1213.36	1029.68	1246.78	1268.98	984.08	1042.88	1404.76	1410.85	876.12
POU2F2	433.316	442.733	441.602	432.81	441.81	512.32	359.87	367.14	533.89	375.55	396.3	488.37	523.22
PPARG	14.7203	12.8836	19.4344	14.89	9.7	12.13	26.8	13.55	12.25	18.15	32.04	18.5	13.26
PPBP	10.3529	12.1336	13.7318	9.57	12.93	8.08	11.49	16.02	9.19	20.94	26.98	6.17	10.2
PPIA	140.605	156.36	138.333	142.5	153.02	140.46	127.61	147.84	165.37	143.8	126.48	130.73	154.01
PRDM1	511.72	502.931	649.301	755.03	449.35	356.7	566.6	526.07	480.81	618.47	848.25	636.36	532.4
PRF1	112.164	123.931	157.683	104.22	46.34	85.89	381.56	174.95	87.79	342.04	155.15	181.29	64.26
PRKCD	275.039	287.177	300.685	280.74	286.64	275.86	257.78	264.88	311.35	304.35	298.49	309.55	290.68
PSMB10	156.591	125.599	164.509	133.99	147.63	167.74	181.21	139.22	113.31	195.45	246.21	123.33	123.41
PSMB5	514.636	500.82	493.841	510.44	543.1	590.12	428.78	474.33	528.79	473.28	504.23	473.57	526.28
PSMB7	753.122	746.864	784.012	772.04	762.93	762.92	715.91	709.64	786.04	798.57	812.84	728.86	798.6
PSMB8	620.709	478.233	617.897	711.43	531.25	634.58	618.92	534.7	427.73	675.71	558.2	640.06	603.8
PSMB9	287.261	199.191	250.045	295.63	258.62	255.65	348.38	294.45	134.75	298.76	365.95	187.46	190.73
PSMC2	461.971	356.465	341.998	506.19	421.34	513.33	416.02	359.75	353.21	402.08	264.76	334.21	384.51
PSMD7	784.811	782.36	785.544	701.86	814.66	826.58	802.69	712.11	859.54	841.85	667.81	783.12	864.9
PTAFR	17.3055	19.3926	7.52098	15.95	15.09	17.18	21.69	28.34	13.27	11.17	5.06	11.1	5.1
PTGER4	1850.61	1927.22	2319.96	1732.31	1978.45	1833.02	1866.98	2126.47	1746.64	1982.46	2549.82	2846.36	2013.33
PTGS2	49.6478	59.4888	49.779	46.79	63.58	24.25	84.22	82.55	42.87	62.82	53.96	49.33	36.72
PTK2	55.2263	67.605	65.1021	61.68	40.95	68.71	53.6	56.67	80.65	44.68	64.08	53.03	118.31
PTPN2	344.52	299.764	350.498	336.04	285.56	380.95	385.39	282.13	318.5	295.97	418.23	332.98	366.15
PTPN22	643.662	542.907	459.844	610.4	773.71	726.54	500.24	458.31	643.12	421.62	350.77	446.44	677.23
PTPN6	681.588	574.458	610.159	645.5	647.63	858.91	601.06	550.71	599.23	661.75	468.82	742.42	601.76
PTPRC_all	6416.04	6606.06	6242.83	6521.95	6562.5	5437.42	7281.62	6663.99	6548.63	6320.13	6145.21	5705.06	6854.92
PYCARD	5.61141	2.24018	11.5688	6.38	4.31	7.07	5.1	2.46	2.04	16.75	10.12	14.8	7.14
RAF1	413.036	388.467	378.157	377.51	370.69	452.7	459.41	373.3	404.25	375.55	340.65	436.57	366.15
RAG1	7.80909	6.72509	13.2977	4.25	7.54	10.1	11.49	7.39	6.12	13.96	18.55	19.73	6.12
RAG2	9.82091	5.49101	9.77377	7.44	10.78	9.09	12.76	7.39	4.08	15.36	11.8	6.17	8.16
RARRES3	262.066	299.224	298.798	218	279.1	268.79	288.41	278.44	321.56	323.89	317.04	286.12	271.3
RELA	392.985	356.498	430.674	404.1	395.47	395.1	377.74	310.47	409.35	407.66	490.74	427.94	401.85
RELB	715.623	697.641	715.168	683.78	675.65	766.96	740.16	667.75	728.87	646.39	715.03	744.89	759.84
RORC	124.534	122.032	127.202	263.73	91.59	66.69	149.31	182.34	81.67	128.44	134.91	176.36	85.67
RPL19	16509.7	19203.5	20002.3	16461.7	18031.3	15469.5	16180.1	18285.6	20167.5	19261.9	21936.6	19479.3	19447.9
RUNX1	142.524	127.824	147.823	146.75	123.92	167.74	135.27	142.91	114.33	108.9	173.7	143.06	176.45
S100A8	10.448	10.2759	14.1539	14.89	8.62	8.08	11.49	8.62	12.25	9.77	26.98	13.57	11.22
S100A9	14.0238	8.241	14.9441	20.2	9.7	17.18	11.49	7.39	9.19	12.56	21.92	14.8	12.24
S1PR1	481.225	510.664	665.575	392.4	551.72	527.47	469.62	575.35	453.25	541.69	1404.76	500.7	515.06
sCTLA4	380.26	322.65	312.962	441.32	298.49	465.83	340.73	264.88	393.02	293.18	308.61	275.02	385.53
SDHA	158.7	162.345	160.923	151.01	154.09	152.58	178.66	156.47	168.44	153.57	205.74	176.36	120.35
SELE	5.07285	5.01326	9.18217	7.44	2.16	8.08	5.1	6.16	4.08	13.96	8.43	9.87	6.12
SELL	866.571	591.786	857.792	680.59	868.54	1402.55	680.18	672.68	520.62	713.41	829.7	701.73	1303.46
SELPLG	46.6978	37.9314	41.1702	35.09	58.19	43.45	53.6	32.03	44.92	41.88	38.79	46.86	37.74
SERPING1	8.41916	7.09417	10.7644	9.57	7.54	6.06	11.49	6.16	8.17	12.56	15.18	8.63	8.16
SH2D1A	647.528	724.699	658.213	446.64	779.1	641.66	787.37	836.54	627.81	483.05	716.72	921.25	588.5
SIGIRR	323.117	280.844	331.742	280.74	316.81	333.46	367.53	247.64	318.5	372.76	285	336.68	338.62
SKI	877.193	940.177	1173.05	887.95	896.55	738.66	1006.87	825.45	1070.85	1154.57	814.53	1365.22	1474.81
SLAMF1	4800.07	4660.93	5834.34	4563.13	4875	4630.04	5154.3	4494.41	4833.63	5422.44	6339.15	5681.63	5932.91
SLAMF6	77.4434	63.887	70.6153	57.42	109.91	68.71	82.95	72.69	56.15	71.2	82.63	69.06	61.2
SLAMF7	60.6275	49.1927	58.1061	47.85	37.72	43.45	172.28	64.07	37.77	97.73	50.59	57.96	39.78
SLC2A1	43.4104	36.0295	38.9916	43.6	50.65	43.45	37.01	29.57	43.9	40.49	50.59	48.1	23.46
SMAD3	129.491	103.172	110.326	139.31	106.68	113.17	167.17	114.58	92.9	142.4	101.18	134.43	76.49
SMAD5	26.7112	17.9051	25.1291	14.89	20.47	35.37	47.22	20.94	15.31	25.13	33.73	27.13	17.34
SOCS1	1162.55	1082.68	996.279	1077.24	1323.28	1287.36	995.38	1113.75	1052.48	868.37	1042.19	1261.63	862.86
SOCS3	2553.89	2494.97	2264	3093.49	2844.83	2428.19	1990.77	2354.39	2643.95	1812.13	2586.92	2127.37	2634.47
SPP1	21.2854	15.7823	19.2359	15.95	22.63	21.22	26.8	22.18	11.23	23.73	28.67	19.73	10.2
SRC	15.9079	7.92666	13.8205	14.89	15.09	17.18	16.59	12.32	5.1	11.17	11.8	24.67	11.22
STAT1	699.731	610.592	567.575	666.76	698.28	666.92	772.06	622.17	599.23	573.8	650.95	574.7	483.44
STAT2	223.174	166.855	166.807	218	188.58	247.57	243.74	173.71	160.27	191.27	150.09	165.26	163.19
STAT3	1375.64	1216.56	1218.93	1432.43	1384.7	1294.43	1394.81	1275.14	1160.68	1090.35	1212.52	1285.06	1299.39
STAT4	2746.7	2987.57	2788.84	2754.25	2740.3	2572.69	2931.28	2825.02	3159.47	2378.95	3210.89	2271.67	3486.1
STAT5A	2292.3	2542.47	2385.36	2281.03	2448.28	2577.75	1918.03	2216.4	2916.51	2077.39	2479	2168.07	2899.65
STAT5B	1104.5	939.784	993.913	991.11	1096.98	1126.69	1214.88	1028.74	858.52	804.15	1381.15	989.07	888.36
STAT6	1312.36	1244.13	1311.23	1344.16	1324.35	1414.68	1177.87	1211.08	1278.08	1192.27	1192.28	1449.08	1435.04
SYK	6.8253	7.26322	12.6492	7.44	5.39	6.06	8.93	8.62	6.12	20.94	15.18	9.87	8.16
TAGAP	5168.35	5164.27	5539.77	5821.15	4852.37	4458.26	5666.03	5401.17	4937.76	5141.82	4308.73	6541.21	6498.96
TAL1	20.6682	19.4258	19.1999	13.82	25.86	18.19	28.07	18.48	20.42	23.73	16.86	22.2	15.3
TAP1	678.572	511.178	789.889	787.99	574.35	649.74	721.02	545.78	478.77	808.34	1059.05	658.56	690.49
TAP2	133.037	101.83	161.412	166.96	103.45	146.52	123.78	104.72	99.02	173.12	241.15	114.69	141.77
TAPBP	806.818	696.357	719.338	828.4	817.89	784.14	797.58	733.05	661.5	645	919.08	684.46	659.89
TBK1	64.2789	57.7537	67.4038	59.55	49.57	69.72	82.95	64.07	52.06	67.01	92.75	74	44.88
TBP	219.24	246.29	237.626	238.21	211.21	241.51	190.14	224.23	270.52	245.71	205.74	225.69	279.46
TBX21	1285.57	1594.97	1167.39	1529.2	1484.91	889.23	1352.7	1931.81	1316.87	1458.92	1121.45	1162.96	976.07
TCF4	8.96051	7.52399	7.6416	4.25	7.54	13.14	15.31	6.16	9.19	5.58	10.12	7.4	8.16
TCF7	2516.79	2113.42	2340.02	1943.93	3058.19	2972.84	2270.24	1957.68	2281.56	1914.05	2462.13	2271.67	2800.72
TFRC	1710.06	1783.54	1790.42	1466.45	1854.53	1727.93	1819.77	1872.67	1698.66	1641.81	1924.17	1814.13	1793.03
TGFB1	3535.71	3147.28	3870.16	3434.84	3627.16	2960.72	4236.76	3896.88	2541.87	4131.05	5054.12	4042.63	2657.93
TGFBI	7.05696	6.72509	10.8093	6.38	8.62	5.05	8.93	7.39	6.12	11.17	20.24	14.8	4.08
TGFBR1	72.9441	80.7472	94.7	73.38	79.74	56.59	85.5	78.85	82.69	90.75	180.44	67.83	72.41
TGFBR2	2350.93	2520.23	2255.99	2444.8	2394.4	2343.31	2226.85	2311.27	2748.08	2163.95	2237.84	2177.94	2455.98
THY1	8.45867	3.88273	7.52023	9.57	7.54	11.12	6.38	7.39	2.04	11.17	8.43	11.1	3.06
TICAM1	315.003	336.133	342.877	345.61	301.72	342.55	275.64	326.49	346.06	332.27	413.17	340.38	295.78
TIGIT	378.531	219.764	223.891	383.89	314.66	401.16	423.68	236.55	204.17	205.23	269.82	228.15	198.89
TIRAP	8.7466	9.51071	8.75223	11.7	6.47	5.05	15.31	14.78	6.12	6.98	6.75	11.1	11.22
TLR1	22.1925	10.0327	23.2931	10.63	24.78	34.36	26.8	12.32	8.17	33.51	38.79	24.67	9.18
TLR2	34.4081	23.4477	35.8346	39.35	31.25	26.27	43.39	28.34	19.4	50.26	62.4	27.13	19.38
TLR3	15.8861	18.2202	17.089	15.95	14.01	17.18	16.59	13.55	24.5	20.94	20.24	12.33	16.32
TLR4	10.1588	11.1591	12.1543	5.32	10.78	12.13	15.31	13.55	9.19	18.15	11.8	11.1	9.18
TLR5	68.2173	34.6401	26.9226	30.84	61.42	144.5	79.12	22.18	54.1	25.13	47.22	19.73	22.44
TLR7	13.9007	6.63657	8.9436	13.82	9.7	27.28	10.21	6.16	7.15	13.96	15.18	3.7	8.16
TLR8	15.0073	4.75535	8.69052	17.01	14.01	15.16	14.04	7.39	3.06	6.98	18.55	6.17	7.14
TLR9	15.1717	12.5931	27.2008	17.01	10.78	14.15	20.42	22.18	7.15	26.53	43.85	20.97	22.44
TMEM173	139.598	100.333	127.412	128.67	163.79	103.07	174.83	113.35	88.81	152.17	121.42	133.19	107.09
TNF	35610.7	40609.9	40670.3	53057.2	24620.7	26111.9	47145.5	53287.3	30948.5	55546.5	42004.6	58269.1	20124.2
TNFAIP3	5560.81	5075.57	7787.26	6157.19	5091.6	5165.6	5904.67	3941.23	6536.38	5515.98	6568.5	12319	8238.96
TNFAIP6	14.9939	15.3327	18.0068	15.95	10.78	19.2	15.31	13.55	17.35	19.55	25.3	16.03	13.26
TNFRSF10C	11.6524	9.10987	12.9023	8.51	14.01	10.1	15.31	7.39	11.23	13.96	13.49	16.03	9.18
TNFRSF11A	14.3628	14.5366	12.8751	10.63	17.24	20.21	11.49	17.25	12.25	9.77	28.67	16.03	6.12
TNFRSF13B	3.07096	2.24018	2.90431	2.13	2.16	3.03	6.38	2.46	2.04	4.19	3.37	2.47	2.04
TNFRSF13C	108.643	81.8678	98.1355	63.81	139.01	141.47	111.02	89.94	74.52	76.79	146.72	94.96	86.69
TNFRSF14	115.283	141.57	148.902	120.17	127.16	83.87	137.82	118.27	169.46	161.95	126.48	147.99	162.17
TNFRSF17	10.4923	13.4129	16.6902	20.2	9.7	4.04	15.31	16.02	11.23	16.75	21.92	14.8	14.28
TNFRSF1B	816.526	693.561	662.699	857.12	773.71	824.56	812.9	702.25	684.98	658.96	571.69	743.66	688.45
TNFRSF4	703.209	746.236	836.951	846.48	509.7	724.52	782.27	1031.2	540.02	759.48	1876.95	779.42	441.63
TNFRSF8	19.7965	13.2685	18.3622	20.2	17.24	19.2	22.97	12.32	14.29	20.94	26.98	12.33	16.32
TNFRSF9	487.198	410.722	450.029	621.04	327.59	520.4	532.15	409.03	412.42	372.76	733.58	308.32	486.5
TNFSF10	346.957	312.942	307.51	465.78	310.35	262.73	381.56	380.69	257.25	516.56	261.39	400.81	165.23
TNFSF11	44.8788	72.3134	52.4801	45.73	30.17	38.4	76.57	94.87	55.12	34.9	86.01	50.56	49.98
TNFSF12	55.315	52.0751	73.8397	49.98	42.03	54.57	81.67	60.37	44.92	94.93	74.2	67.83	62.22
TNFSF13B	14.9258	13.5946	14.2918	17.01	16.16	14.15	12.76	8.62	21.44	15.36	26.98	9.87	10.2
TNFSF15	14.7635	18.7682	15.6305	15.95	18.32	14.15	11.49	17.25	20.42	9.77	26.98	14.8	15.3
TNFSF4	32.0321	38.3596	36.2098	41.47	32.33	29.3	26.8	32.03	45.94	37.69	40.47	34.53	32.64
TNFSF8	2070.8	2592.91	2001.58	1922.66	2342.67	1460.15	2796.01	3068.96	2190.7	2147.2	3215.95	2031.18	1144.36
TOLLIP	210.963	202.416	197.476	250.97	186.42	218.26	193.97	220.53	185.79	219.19	210.8	181.29	181.55
TP53	128.49	102.955	113.174	131.86	118.53	139.45	125.06	120.74	87.79	100.52	160.21	112.23	90.77
TRAF1	2979.06	2499.14	3700.53	3031.81	2216.6	3804.47	3080.59	2084.58	2996.14	2922.03	4342.46	3499.99	4222.49
TRAF2	209.993	149.83	226.384	211.62	197.2	221.3	210.56	129.36	173.54	206.62	251.27	224.45	225.4
TRAF3	1288.25	1320.47	1426.44	1396.27	1186.42	1147.91	1448.41	1406.97	1239.29	1694.86	1371.04	1413.32	1260.63
TRAF4	1129.89	981.829	1038.87	1097.45	1258.62	1343.94	877.98	908	1061.66	933.99	1136.63	1087.74	1008.71
TRAF5	119.416	119.421	162.757	111.66	103.45	112.16	156.96	110.88	128.62	181.49	177.07	152.92	142.79
TRAF6	118.075	119.727	136.22	135.05	122.84	119.24	98.26	107.19	133.73	135.42	126.48	161.56	124.43
TUBB	207.728	204.624	151.46	160.58	238.15	205.13	237.36	202.05	207.23	139.61	150.09	183.76	136.67
TYK2	159.298	115.222	153.284	145.69	172.41	141.47	181.21	112.11	118.42	171.72	146.72	165.26	132.59
UBE2L3	150.777	143.55	140.807	126.55	153.02	201.09	132.72	157.7	130.67	167.53	124.79	122.09	154.01
VCAM1	7.7188	4.75535	9.61043	8.51	5.39	12.13	6.38	7.39	3.06	8.38	26.98	12.33	3.06
VTN	6.97363	5.01428	7.0629	8.51	5.39	5.05	10.21	4.93	5.1	9.77	5.06	9.87	5.1
XBP1	695.465	847.821	852.112	814.58	623.92	561.83	819.28	884.59	812.58	966.1	1258.05	880.55	492.62
XCL1	108.456	191.365	138.289	96.77	90.52	49.51	319.03	259.96	140.87	337.86	143.34	97.43	77.51
XCR1	12.3754	16.6695	19.904	9.57	7.54	18.19	17.87	20.94	13.27	32.11	30.36	19.73	8.16
ZAP70	948.132	867.769	856.195	1027.26	821.12	1080.21	886.91	848.86	887.1	841.85	644.2	970.58	1020.95
ZBTB16	61.4172	60.6537	76.984	61.68	57.11	54.57	74.02	80.08	45.94	61.43	80.95	88.79	79.55
ZEB1	225.287	173.444	231.335	246.71	224.14	225.34	206.73	160.16	187.83	152.17	342.34	241.72	227.44
Normalised counts of the 594 markers present in the NanoString Human Immune panel. Data was generated from total CD4+ T cells isolated ex vivo from 4 selected SLE patients with high type I interferon transcriptional signature (IFNhi), 2 SLE patients with low IFN signature (IFNlow) and 4 healthy donors. CD4+ T cells were stimulated in vitro for 90 min with PMA + ionomycin. SLE, systemic lupus eryt…
